# Supplementary material for: Phylogeography and population differentiation in Hepatozoon canis (Apicomplexa: Hepatozoidae) reveal expansion and gene flow in world populations
Source: Parasit Vectors. 2021 Sep 14;14:467. doi: 10.1186/s13071-021-04924-x (PMC8439048; doi:10.1186/s13071-021-04924-x)
Supplement: Supplementary file 1 — Additional file 1: Dataset S1. GenBank accession numbers for the sequences used on this study. [file 13071_2021_4924_MOESM1_ESM.xlsx]

## Sheet: Dataset S1
NoGenbank	Country	Host	Organ
MK645958 1	Algeria	Dog (Canis lupus familiaris)	Blood		Africa
MK645950 1	Algeria	Dog (Canis lupus familiaris)	Blood		America
MK645952 1	Algeria	Dog (Canis lupus familiaris)	Blood		Asia
MK645954 1	Algeria	Dog (Canis lupus familiaris)	Blood		Europe
MK645965 1	Algeria	Dog (Canis lupus familiaris)	Blood
MK645969 1	Algeria	Dog (Canis lupus familiaris)	Blood
MK645956 1	Algeria	Dog (Canis lupus familiaris)	Blood
MK645953 1	Algeria	Dog (Canis lupus familiaris)	Blood
MK645948 1	Algeria	Dog (Canis lupus familiaris)	Blood
MK645947 1	Algeria	Dog (Canis lupus familiaris)	Blood
MK645946 1	Algeria	Dog (Canis lupus familiaris)	Blood
MK645961 1	Algeria	Dog (Canis lupus familiaris)	Blood
MK645966 1	Algeria	Dog (Canis lupus familiaris)	Blood
MK645960 1	Algeria	Dog (Canis lupus familiaris)	Blood
MK645955 1	Algeria	Dog (Canis lupus familiaris)	Blood
MK645951 1	Algeria	Dog (Canis lupus familiaris)	Blood
MK645949 1	Algeria	Dog (Canis lupus familiaris)	Blood
MK645959 1	Algeria	Dog (Canis lupus familiaris)	Blood
MK645968 1	Algeria	Dog (Canis lupus familiaris)	Blood
KX082909 1	Angola	Dog (Canis lupus familiaris)	Blood
KX082905 1	Angola	Dog (Canis lupus familiaris)	Blood
KX082908 1	Angola	Dog (Canis lupus familiaris)	Blood
KU961942 1	Cape Verde	Dog (Canis lupus familiaris)	Blood
KU961948 1	Cape Verde	Dog (Canis lupus familiaris)	Blood
KU961919 1	Cape Verde	Dog (Canis lupus familiaris)	Blood
KU961936 1	Cape Verde	Dog (Canis lupus familiaris)	Blood
KU961954 1	Cape Verde	Dog (Canis lupus familiaris)	Blood
KU961927 1	Cape Verde	Dog (Canis lupus familiaris)	Blood
KU961914 1	Cape Verde	Dog (Canis lupus familiaris)	Blood
KU961962 1	Cape Verde	Dog (Canis lupus familiaris)	Blood
KU961957 1	Cape Verde	Dog (Canis lupus familiaris)	Blood
KU961924 1	Cape Verde	Dog (Canis lupus familiaris)	Blood
KU961938 1	Cape Verde	Dog (Canis lupus familiaris)	Blood
KU961917 1	Cape Verde	Dog (Canis lupus familiaris)	Blood
KU96194 1	Cape Verde	Dog (Canis lupus familiaris)	Blood
KU961945 1	Cape Verde	Dog (Canis lupus familiaris)	Blood
KU961926 1	Cape Verde	Dog (Canis lupus familiaris)	Blood
KU961937 1	Cape Verde	Dog (Canis lupus familiaris)	Blood
KU961951 1	Cape Verde	Dog (Canis lupus familiaris)	Blood
KU961968 1	Cape Verde	Dog (Canis lupus familiaris)	Blood
KU961934 1	Cape Verde	Dog (Canis lupus familiaris)	Blood
KU961916 1	Cape Verde	Dog (Canis lupus familiaris)	Blood
KU961931 1	Cape Verde	Dog (Canis lupus familiaris)	Blood
KU961941 1	Cape Verde	Dog (Canis lupus familiaris)	Blood
KU961929 1	Cape Verde	Dog (Canis lupus familiaris)	Blood
KU961943 1	Cape Verde	Dog (Canis lupus familiaris)	Blood
KU961955 1	Cape Verde	Dog (Canis lupus familiaris)	Blood
KU961930 1	Cape Verde	Dog (Canis lupus familiaris)	Blood
KU961956 1	Cape Verde	Dog (Canis lupus familiaris)	Blood
KU961965 1	Cape Verde	Dog (Canis lupus familiaris)	Blood
KU961925 1	Cape Verde	Dog (Canis lupus familiaris)	Blood
KU961921 1	Cape Verde	Dog (Canis lupus familiaris)	Blood
KU961960 1	Cape Verde	Dog (Canis lupus familiaris)	Blood
KU961963 1	Cape Verde	Dog (Canis lupus familiaris)	Blood
KU961967 1	Cape Verde	Dog (Canis lupus familiaris)	Blood
KU961964 1	Cape Verde	Dog (Canis lupus familiaris)	Blood
KU961918 1	Cape Verde	Dog (Canis lupus familiaris)	Blood
KU961922 1	Cape Verde	Dog (Canis lupus familiaris)	Blood
KU961952 1	Cape Verde	Dog (Canis lupus familiaris)	Blood
KU961950 1	Cape Verde	Dog (Canis lupus familiaris)	Blood
KU961939 1	Cape Verde	Dog (Canis lupus familiaris)	Blood
KU961932 1	Cape Verde	Dog (Canis lupus familiaris)	Blood
KU961961 1	Cape Verde	Dog (Canis lupus familiaris)	Blood
KU961959 1	Cape Verde	Dog (Canis lupus familiaris)	Blood
KU961928 1	Cape Verde	Dog (Canis lupus familiaris)	Blood
KU961958 1	Cape Verde	Dog (Canis lupus familiaris)	Blood
GQ395386 1	Cape Verde	Dog (Canis lupus familiaris)
MG564217 1	Egypy	Tick (Rhipicephalus sanguineus)
MG564214 1	Egypy	Tick (Rhipicephalus sanguineus)
MG564215 1	Egypyt	Tick (Rhipicephalus sanguineus)
MG564216 1	Egypyt	Tick (Rhipicephalus sanguineus)
MF588668 1	Mauritius	Dog (Canis lupus familiaris)
MF588669 1	Mauritius	Dog (Canis lupus familiaris)
MF588667 1	Mauritius	Dog (Canis lupus familiaris)
JQ976627 1	Nigeria	Dog (Canis lupus familiaris)	Blood
JX027013 1	Nigeria	Tick (Rhipicephalus sanguineus)
JQ976620 1	Nigeria	Dog (Canis lupus familiaris)
JX027015 1	Nigeria	Tick (Rhipicephalus sanguineus)
JQ976626 1	Nigeria	Dog (Canis lupus familiaris)
JX027016 1	Nigeria	Tick (Haemaphysalis adleri)
JX027020 1	Nigeria	Tick (Haemaphysalis adleri)
JX027017 1	Nigeria	Tick (Rhipicephalus tiranicus)
JQ976628 1	Nigeria	Dog (Canis lupus familiaris)
JX027018 1	Nigeria	Tick (Rhipicephalus tiranicus)
JQ976623 1	Nigeria	Dog (Canis lupus familiaris)
JQ976624 1	Nigeria	Dog (Canis lupus familiaris)
JX027010 1	Nigeria	Tick (Rhipicephalus sanguineus)
JQ976625 1	Nigeria	Dog (Canis lupus familiaris)
JQ976621 1	Nigeria	Dog (Canis lupus familiaris)
JQ976622 1	Nigeria	Dog (Canis lupus familiaris)
JQ976629 1	Nigeria	Dog (Canis lupus familiaris)
JX027011 1	Nigeria	Tick (Rhipicephalus turanicus)
JX027019 1	Nigeria	Tick (Rhipicephalus sanguineus)
JX027012 1	Nigeria	Tick (Rhipicephalus sanguineus)
MG919978 1	South Africa	Jackal (Canis mesomelas)	Blood
MG919979 1	South Africa	Jackal (Canis mesomelas)	Blood
MG919976 1	South Africa	Jackal (Canis mesomelas)	Blood
MG919977 1	South Africa	Jackal (Canis mesomelas)	Blood
MG919974 1	South Africa	Jackal (Canis mesomelas)	Blood
MG919973 1	South Africa	Jackal (Canis mesomelas)	Blood
MG919975 1	South Africa	Jackal (Canis mesomelas)	Blood
DQ111759 1	Sudan	Dog (Canis lupus familiaris)
DQ111757 1	Sudan	Dog (Canis lupus familiaris)
DQ111753 1	Sudan	Dog (Canis lupus familiaris)
DQ111751 1	Sudan	Dog (Canis lupus familiaris)
DQ111756 1	Sudan	Dog (Canis lupus familiaris)
DQ111758 1	Sudan	Dog (Canis lupus familiaris)
DQ111752 1	Sudan	Dog (Canis lupus familiaris)
DQ111755 1	Sudan	Dog (Canis lupus familiaris)
KM057841 1	Brazil	Pampas foxL(ycalopex gymnocercus)	Blood
KY392885 1	Brazil	Opossum (Didelphis albiventris)	Blood
KY392884 1	Brazil	Opossum (Didelphis albiventris)	Blood
DQ198378 1	Brazil	Dog (Canis lupus familiaris)
DQ198379 1	Brazil	Dog (Canis lupus familiaris)
DQ315566 1	Brazil	Cat (Felis silvestris)
DQ315565 1	Brazil	Cat (Felis silvestris)
HQ605710 1	Brazil	Tick (Rhipicephalus boophilus microplus)
MH891623 1	Brazil	Dog (Canis lupus familiaris)
KF692040 1	Brazil	Dog (Canis lupus familiaris)	Blood
KU729738 1	Brazil	Dog (Canis lupus familiaris)
KY965141 1	Brazil	Capybara (Hydrochoerus hydrochaeris)	Blood
KF972443 1	Brazil	Dog (Canis lupus familiaris)
KY026192 1	Brazil	Dog (Canis lupus familiaris)	Spleen
JX118828 1	Brazil	Dog (Canis lupus familiaris)	Blood
KU232309 1	Brazil	Dog (Canis lupus familiaris)
FJ943578 1	Brazil	Dog (Canis lupus familiaris)	Blood
KY026191 1	Brazil	Dog (Canis lupus familiaris)	Spleen
KF972445 1	Brazil	Tick
KP642759 1	Brazil	Dog (Canis lupus familiaris)	Enviromental sample
MG793450 1	Brazil	Tick (Rhipicephalus sanguineus)
GQ176285 1	Brazil	Dog (Canis lupus familiaris)	Blood
KF692038 1	Brazil	Dog (Canis lupus familiaris)	Blood
KF972444 1	Brazil	Tick
KF972441 1	Brazil	Dog (Canis lupus familiaris)
KF972442 1	Brazil	Tick
KP233215 1	Brazil	Dog (Canis lupus familiaris)
EU571737 1	Brazil	Dog (Canis lupus familiaris)
KU729737 1	Brazil	Dog (Canis lupus familiaris)
KP642760 1	Brazil	Dog (Canis lupus familiaris)
FJ743476 1	Brazil	Dog (Canis lupus familiaris)
KU232310 1	Brazil	Dog (Canis lupus familiaris)
MN103412 1	Brazil	Dog (Canis lupus familiaris)	Blood
JN217102	Colombia	Dog (Canis lupus familiaris)
JN217101 1	Colombia	Dog (Canis lupus familiaris)
MN393913	Cuba	Dog (Canis lupus familiaris)
MN393911	Cuba	Dog (Canis lupus familiaris)
KT215356 1	Mexico	Dog (Canis lupus familiaris)	Blood
KT215358 1	Mexico	Dog (Canis lupus familiaris)	Blood
KT215357 1	Mexico	Dog (Canis lupus familiaris)	Blood
KT215364 1	Mexico	Dog (Canis lupus familiaris)	Blood
KT215375 1	Mexico	Dog (Canis lupus familiaris)	Blood
KT215368 1	Mexico	Dog (Canis lupus familiaris)	Blood
KT215370 1	Mexico	Dog (Canis lupus familiaris)	Blood
KT215376 1	Mexico	Dog (Canis lupus familiaris)	Blood
KT215359 1	Mexico	Dog (Canis lupus familiaris)	Blood
KT215372 1	Mexico	Dog (Canis lupus familiaris)	Blood
KT215362 1	Mexico	Dog (Canis lupus familiaris)	Blood
KT215365 1	Mexico	Dog (Canis lupus familiaris)	Blood
KT215371 1	Mexico	Dog (Canis lupus familiaris)	Blood
KT215363 1	Mexico	Dog (Canis lupus familiaris)	Blood
KT215367 1	Mexico	Dog (Canis lupus familiaris)	Blood
KT215374 1	Mexico	Tick (Amblyoma cajenense)
KT215366 1	Mexico	Dog (Canis lupus familiaris)	Blood
KT215360 1	Mexico	Dog (Canis lupus familiaris)	Blood
KT215361	Mexico	Dog (Canis lupus familiaris)	Blood
JX112783	Saint Kitts	Dog (Canis lupus familiaris)	Blood
JX441117	USA	Dog (Canis lupus familiaris)	Blood
DQ439540	Venezuela	Dog (Canis lupus familiaris)	Blood
DQ439543	Venezuela	Dog (Canis lupus familiaris)	Blood
DQ439544	Venezuela	Dog (Canis lupus familiaris)	Blood
MK294048 1	China	Tick (Haemaphysalis longicornis)
MK757824 1	India	Tick (Rhipicephalus sanguineus)
KT246304 1	India	Dog (Canis lupus familiaris)	Whole body
KU527125 1	India	Dog (Canis lupus familiaris)	Blood
MN252044 1	India	Dog (Canis lupus familiaris)	Blood
MG241124 1	India	Tck (Haemaphysalis bispinosa)
MH922768 1	India	Dog (Canis lupus familiaris)	Blood
MG050160 1	India	Tick (Rhipicephalus sanguineus)
KX863669 1	India	Dog (Canis lupus familiaris)	Blood
MG050162 1	India	Tick (Rhipicephalus sanguineus)
MG050163 1	India	Tick (Rhipicephalus sanguineus)
MK757711 1	India	Tick (Haemaphysalis bispinosa)
KX818220 1	India	Dog (Canis lupus familiaris)	Blood
KY091311 1	India	Dog (Canis lupus familiaris)	Blood
KU527127 1	India	Dog (Canis lupus familiaris)	Blood
MN252045 1	India	Dog (Canis lupus familiaris)	Blood
MG050161 1	India	Tick (Rhipicephalus sanguineus)
KX377968 1	India	Dog (Canis lupus familiaris)	Blood
KU096058 1	India	Dog (Canis lupus familiaris)	Blood
MG018466 1	India	Tick (Haemaphysalis bispinosa)
MG018464 1	India	Tick (Haemaphysalis bispinosa)
KU527126 1	India	Dog (Canis lupus familiaris)	Blood
KJ605145 1	India	Tick (Rhipicephalus spp.)
MF797806 1	India	Dog (Canis lupus familiaris)	Blood
MK757647 1	India	Tick (Rhipicephalus sanguineus)
MK757648 1	India	Tick (Rhipicephalus sanguineus)
MG018467 1	India	Tick (Haemaphysalis bispinosa)
MG018465	India	Tick (Haemaphysalis bispinosa)
KU360326 1	Iran	Dog (Canis lupus familiaris)
MK957188 1	Iraq	Red Fox (Vuples vuples)
MK957185 1	Iraq	Golden Jackal (Canis aureus)
MK957186 1	Iraq	Golden Jackal (Canis aureus)
MK957187 1	Iraq	Dog (Canis lupus familiaris)
JF827606 1	Jordan	Dog (Canis lupus familiaris)	Blood
JF827605 1	Jordan	Dog (Canis lupus familiaris)	Blood
MG917711 1	Kyrgyzstan	Dog (Canis lupus familiaris)
MG917717 1	Kyrgyzstan	Dog (Canis lupus familiaris)
MG917716 1	Kyrgyzstan	Dog (Canis lupus familiaris)
MG917718 1	Kyrgyzstan	Dog (Canis lupus familiaris)
MG917713 1	Kyrgyzstan	Dog (Canis lupus familiaris)
MG917714 1	Kyrgyzstan	Dog (Canis lupus familiaris)
MG917712 1	Kyrgyzstan	Dog (Canis lupus familiaris)
MG917715 1	Kyrgyzstan	Dog (Canis lupus familiaris)
MG917709 1	Kyrgyzstan	Dog (Canis lupus familiaris)
MG917719 1	Kyrgyzstan	Dog (Canis lupus familiaris)
MG917710 1	Kyrgyzstan	Dog (Canis lupus familiaris)
KT267958 1	Malaysia	Dog (Canis lupus familiaris)
KT267952 1	Malaysia	Dog (Canis lupus familiaris)
KT267955 1	Malaysia	Dog (Canis lupus familiaris)
KT267965 1	Malaysia	Dog (Canis lupus familiaris)
KT267957 1	Malaysia	Dog (Canis lupus familiaris)
KT267959 1	Malaysia	Dog (Canis lupus familiaris)
KT267963	Malaysia	Dog (Canis lupus familiaris)
KT267964 1	Malaysia	Dog (Canis lupus familiaris)
KT267956 1	Malaysia	Dog (Canis lupus familiaris)
KT267954 1	Malaysia	Dog (Canis lupus familiaris)
KT267951 1	Malaysia	Dog (Canis lupus familiaris)
MG807347 1	Malaysia	Tick (Rhipicephalus sanguineus)
KT267962 1	Malaysia	Dog (Canis lupus familiaris)
KT267961 1	Malaysia	Dog (Canis lupus familiaris)
KT267953 1	Malaysia	Dog (Canis lupus familiaris)
KT267960 1	Malaysia	Dog (Canis lupus familiaris)
MG807345 1	Malaysia	Dog (Canis lupus familiaris)
MG807346 1	Malaysia	Dog (Canis lupus familiaris)
KU535869 1	Pakistan	Dog (Canis lupus familiaris)	Blood
KT955848 1	Pakistan	Dog (Canis lupus familiaris)
KU535868 1	Pakistan	Dog (Canis lupus familiaris)	Blood
KU535871 1	Pakistan	Dog (Canis lupus familiaris)	Blood
MG209580 1	Pakistan	Dog (Canis lupus familiaris)
MG209586 1	Pakistan	Dog (Canis lupus familiaris)
KU535870 1	Pakistan	Dog (Canis lupus familiaris)	Blood
MG209594 1	Pakistan	Dog (Canis lupus familiaris)
LC428208 1	Philippines	Dog (Canis lupus familiaris)
KP182934 1	Philippines	Dog (Canis lupus familiaris)	Blood
KP182931 1	Philippines	Dog (Canis lupus familiaris)	Blood
KP182930 1	Philippines	Dog (Canis lupus familiaris)	Blood
KP182929 1	Philippines	Dog (Canis lupus familiaris)	Blood
KP182933 1	Philippines	Dog (Canis lupus familiaris)
KP182932 1	Philippines	Dog (Canis lupus familiaris)	Blood
MF142765 1	Qatar	Dog (Canis lupus familiaris)
MK238383 1	South Korea	Dog (Canis lupus familiaris)	Blood
MK238384.1	South Korea	Dog (Canis lupus familiaris)	Blood
MH595906 1	Taiwan	Tick (Rhipicephalus sanguineus)
MH595911 1	Taiwan	Tick (Rhipicephalus sanguineus)
MH595896 1	Taiwan	Tick (Rhipicephalus sanguineus)
MH595898 1	Taiwan	Tick (Rhipicephalus sanguineus)
MH595901 1	Taiwan	Tick (Rhipicephalus sanguineus)
MH595897 1	Taiwan	Tick (Rhipicephalus sanguineus)
MH595894 1	Taiwan	Tick (Rhipicephalus sanguineus)
MH595904 1	Taiwan	Tick (Rhipicephalus sanguineus)
MH595899 1	Taiwan	Tick (Rhipicephalus sanguineus)
MH595907 1	Taiwan	Tick (Rhipicephalus sanguineus)
MH595893 1	Taiwan	Tick (Rhipicephalus sanguineus)
MH595903 1	Taiwan	Tick (Rhipicephalus sanguineus)
MH595909 1	Taiwan	Dog (Canis lupus familiaris)
MH595892 1	Taiwan	Tick (Rhipicephalus sanguineus)
MH595895 1	Taiwan	Tick (Rhipicephalus sanguineus)
JF459994 1	Taiwan	Dog (Canis lupus familiaris)
MH595908 1	Taiwan	Tick (Rhipicephalus sanguineus)
MH595902 1_	Taiwan	Tick (Rhipicephalus sanguineus)
MH595900 1	Taiwan	Tick (Rhipicephalus sanguineus)
MH595905 1	Taiwan	Tick (Rhipicephalus sanguineus)
MH595910 1	Taiwan	Tick (Rhipicephalus sanguineus)
KU765200 1	Thailand	Dog (Canis lupus familiaris)	Blood
KF621085 1	Thailand	Dog (Canis lupus familiaris)	Blood
KU765202 1	Thailand	Dog (Canis lupus familiaris)	Blood
KF621090 1	Thailand	Dog (Canis lupus familiaris)	Blood
KU765201 1	Thailand	Dog (Canis lupus familiaris)	Blood
KF621089 1	Thailand	Dog (Canis lupus familiaris)	Blood
KF621087 1	Thailand	Dog (Canis lupus familiaris)	Blood
KF621082 1	Thailand	Dog (Canis lupus familiaris)	Blood
KF621095 1	Thailand	Dog (Canis lupus familiaris)	Blood
KF621086 1	Thailand	Dog (Canis lupus familiaris)	Blood
KF621096 1	Thailand	Dog (Canis lupus familiaris)	Blood
KF621091 1	Thailand	Dog (Canis lupus familiaris)	Blood
KF621088	Thailand	Dog (Canis lupus familiaris)	Blood
KM116000 1	Austria	Red Fox (Vuples vuples)	Spleen
JX466880 1	Austria	Golden Jackal (Canis aureus)
JX466881 1	Austria	Golden Jackal (Canis aureus)
JX466886 1	Austria	Golden Jackal (Canis aureus)
JX466883 1	Austria	Golden Jackal (Canis aureus)
JX466884 1	Austria	Golden Jackal (Canis aureus)
JX466885 1	Austria	Golden Jackal (Canis aureus)
KM116002 1	Austria	Red Fox (Vuples vuples)	Blood
JX466882 1	Austria	Golden Jackal (Canis aureus)
KM115981 1	Austria	Red Fox (Vuples vuples)	Blood
KP216454 1	Bosnia and Herzegovina	Red Fox (Vuples vuples)	Spleen
MK107809 1	Bosnia and Herzegovina	Dog (Canis lupus familiaris)	Blood
KP216480 1	Bosnia and Herzegovina	Red Fox (Vuples vuples)	Spleen
MK107808 1	Bosnia and Herzegovina	Dog (Canis lupus familiaris)
KP216462 1	Bosnia and Herzegovina	Red Fox (Vuples vuples)	Spleen
MK107812 1	Bosnia and Herzegovina	Dog (Canis lupus familiaris)	Blood
MK107810 1	Bosnia and Herzegovina	Dog (Canis lupus familiaris)	Blood
MK107811 1	Bosnia and Herzegovina	Dog (Canis lupus familiaris)	Blood
MK107807 1	Bosnia and Herzegovina	Dog (Canis lupus familiaris)	Enviromental sample
MK107813 1	Bosnia and Herzegovina	Dog (Canis lupus familiaris)	Enviromental sample
HM212625 1	Croatia	Red Fox (Vuples vuples)
FJ497010 1	Croatia	Dog (Canis lupus familiaris)
FJ497009 1	Croatia	Dog (Canis lupus familiaris)
MH656730 1	Croatia	Dog (Canis lupus familiaris)	Spleen
FJ497018 1	Croatia	Dog (Canis lupus familiaris)
FJ497021 1	Croatia	Dog (Canis lupus familiaris)
FJ497019 1	Croatia	Dog (Canis lupus familiaris)
FJ497020 1	Croatia	Dog (Canis lupus familiaris)
FJ497017 1	Croatia	Dog (Canis lupus familiaris)
FJ497022 1	Croatia	Dog (Canis lupus familiaris)
HM212626 1	Croatia	Red Fox (Vuples vuples)	Blood
MH656729 1	Croatia	Dog (Canis lupus familiaris)	Spleen
KU255116 1	Cyprus	Dog (Canis lupus familiaris)	Blood
KF724626 1	Cyprus	Dog (Canis lupus familiaris)
KY021179 1	Czech Republic	Dog (Canis lupus familiaris)	Blood
KY021183 1	Czech Republic	Dog (Canis lupus familiaris)	Blood
KY021182 1	Czech Republic	Dog (Canis lupus familiaris)	Blood
KY021178 1	Czech Republic	Dog (Canis lupus familiaris)	Blood
KY021184 1	Czech Republic	Dog (Canis lupus familiaris)	Blood
KY021176 1	Czech Republic	Dog (Canis lupus familiaris)	Blood
KY021181 1	Czech Republic	Dog (Canis lupus familiaris)	Blood
KY021180 1	Czech Republic	Dog (Canis lupus familiaris)	Blood
KU597242 1	Czech Republic	Tick (Ixodes ricinus)
KY021177 1	Czech Republic	Dog (Canis lupus familiaris)	Blood
MK673822 1	France	Red Fox (Vuples vuples)	Spleen
MK673837 1	France	Red Fox (Vuples vuples)	Spleen
MK673833 1	France	Red Fox (Vuples vuples)	Spleen
MK673818 1	France	Red Fox (Vuples vuples)	Spleen
MK673835 1	France	Red Fox (Vuples vuples)	Spleen
MK673841 1	France	Red Fox (Vuples vuples)	Spleen
MK673816 1	France	Red Fox (Vuples vuples)	Spleen
MK673850 1	France	Red Fox (Vuples vuples)	Spleen
MK673849 1	France	Red Fox (Vuples vuples)	Spleen
MK673846 1	France	Red Fox (Vuples vuples)	Spleen
MK673854 1	France	Red Fox (Vuples vuples)	Spleen
MK673845 1	France	Red Fox (Vuples vuples)	Spleen
MK673820 1	France	Red Fox (Vuples vuples)	Spleen
MK673834 1	France	Red Fox (Vuples vuples)	Spleen
MK673848 1	France	Red Fox (Vuples vuples)	Spleen
MK673847 1	France	Red Fox (Vuples vuples)	Spleen
MK673840 1	France	Red Fox (Vuples vuples)	Spleen
MK673842 1	France	Red Fox (Vuples vuples)	Spleen
MK673852 1	France	Red Fox (Vuples vuples)	Spleen
MK673830 1	France	Red Fox (Vuples vuples)	Spleen
MK673828 1	France	Red Fox (Vuples vuples)	Spleen
MK673826 1	France	Red Fox (Vuples vuples)	Spleen
MK673823 1	France	Red Fox (Vuples vuples)	Spleen
MK673817 1	France	Red Fox (Vuples vuples)	Spleen
MK673831 1	France	Red Fox (Vuples vuples)	Spleen
MK673839 1	France	Red Fox (Vuples vuples)	Spleen
MK673836 1	France	Red Fox (Vuples vuples)	Spleen
MK673832 1	France	Red Fox (Vuples vuples)	Spleen
MK673821 1	France	Red Fox (Vuples vuples)	Spleen
MK673824 1	France	Red Fox (Vuples vuples)	Spleen
MK673844 1	France	Red Fox (Vuples vuples)	Spleen
MK673819 1	France	Red Fox (Vuples vuples)	Spleen
KC584773 1	Germany	Red Fox (Vuples vuples)	Spleen
KC584775 1	Germany	Tick (Ixodes hexagonus)
KC584776 1	Germany	Tick (Ixodes canisuga)
KC584777 1	Germany	Tick (Dermacentor reticularis)
KC584774 1	Germany	Tick (Ixodes ricinus)
KC584780 1	Germany	Tick (Ixdes canisuga)
KF322145 1	Hungary	Comun Jackal (Canis aureus)	Blood
KF322144 1	Hungary	Red Fox (Vuples vuples)	Blood
KF322141 1	Hungary	Red Fox (Vuples vuples)	Blood
MK301149 1	Hungary	Dog (Canis lupus familiaris)
MK301146 1	Hungary	Dog (Canis lupus familiaris)
MK301151 1	Hungary	Dog (Canis lupus familiaris)
KC886733 1	Hungary	Golden Jackal (Canis aureus)	Blood
KC886730 1	Hungary	Golden Jackal (Canis aureus)	Blood
KF322143 1	Hungary	Red Fox (Vuples vuples)	Blood
KC886732 1	Hungary	Golden Jackal (Canis aureus)	Blood
KC886731 1	Hungary	Golden Jackal (Canis aureus)	Blood
KC886728 1	Hungary	Red Fox (Vuples vuples)	Blood
KF322142 1	Hungary	Red Fox (Vuples vuples)	Blood
KC886724 1	Hungary	Red Fox (Vuples vuples)	Blood
MK301147 1	Hungary	Dog (Canis lupus familiaris)
KC886722 1	Hungary	Red Fox (Vuples vuples)	Blood
KC509528 1	Hungary	Dog (Canis lupus familiaris)
KC886725 1	Hungary	Red Fox (Vuples vuples)	Blood
KC509529	Hungary	Tick (Dermacentor marginatus)
KC509526 1	Hungary	Dog (Canis lupus familiaris)
MK301148 1	Hungary	Dog (Canis lupus familiaris)
KC509532 1	Hungary	Tick (Haemaphysalis concinna)
KC886726 1	Hungary	Red Fox (Vuples vuples)	Blood
KC509527 1	Hungary	Dog (Canis lupus familiaris)
KC509530 1	Hungary	Tick (Dermacentor spp)
KJ572976 1	Hungary	Golden Jackal (Canis aureus)	Blood
KJ572978 1	Hungary	Red Fox (Vuples vuples)	Blood
KJ572979 1	Hungary	Red Fox (Vuples vuples)	Blood
MK301150 1	Hungary	Dog (Canis lupus familiaris)
MK301152 1	Hungary	Dog (Canis lupus familiaris)
KC509531 1	Hungary	Tick (Haemaphysalis concinna)
JF827277 1	Italy	Tick (Rhipicephalus sanguineus)
KP715302 1	Italy	Red Fox (Vuples vuples)	Spleen
KP715299 1	Italy	Red Fox (Vuples vuples)	Spleen
JF827276 1	Italy	Dog (Canis lupus familiaris)
KP715301 1	Italy	Red Fox (Vuples vuples)	Spleen
KP715303 1	Italy	Red Fox (Vuples vuples)	Spleen
KP644235 1	Italy	Red Fox (Vuples vuples)
KP715300 1	Italy	Red Fox (Vuples vuples)	Blood
KJ605147 1	Italy	Tick (Rhipicephalus turanicus)
GU827130 1	Luxembourg	Tick (Ixodes ricinus)
KX069237 1	Malta	Dog (Canis lupus familiaris)	Blood
KX069244 1	Malta	Dog (Canis lupus familiaris)	Blood
KX069242 1	Malta	Dog (Canis lupus familiaris)	Blood
KX069240 1	Malta	Dog (Canis lupus familiaris)	Blood
KX069241 1	Malta	Dog (Canis lupus familiaris)	Blood
KX069238 1	Malta	Dog (Canis lupus familiaris)	Blood
KX069234 1	Malta	Dog (Canis lupus familiaris)
KJ946245 1	Malta	Dog (Canis lupus familiaris)	Blood
KX069233 1	Malta	Dog (Canis lupus familiaris)	Blood
KX069236 1	Malta	Dog (Canis lupus familiaris)	Blood
KX069232 1	Malta	Dog (Canis lupus familiaris)	Blood
KJ946247 1	Malta	Dog (Canis lupus familiaris)	Blood
KJ946246 1	Malta	Dog (Canis lupus familiaris)	Blood
KX069235 1	Malta	Dog (Canis lupus familiaris)	Blood
MK872809 1	Poland	Red Fox (Vuples vuples)	Blood
MN103520 1	Poland	Red Fox (Vuples vuples)	Spleen
MK872810 1	Poland	Red Fox (Vuples vuples)	Blood
MN103519 1	Poland	Red Fox (Vuples vuples)	Blood
MK872808 1	Poland	Red Fox (Vuples vuples)	Blood
MN103528 1	Poland	Red Fox (Vuples vuples)
LC018200 1	Portugal	Dog (Canis lupus familiaris)	Blood
LC018210 1	Portugal	Dog (Canis lupus familiaris)	Blood
LC018204 1	Portugal	Dog (Canis lupus familiaris)	Blood
LC018207 1	Portugal	Dog (Canis lupus familiaris)	Blood
LC018199 1	Portugal	Dog (Canis lupus familiaris)	Blood
LC018195 1	Portugal	Dog (Canis lupus familiaris)	Blood
LC018202 1	Portugal	Dog (Canis lupus familiaris)	Blood
LC018194	Portugal	Dog (Canis lupus familiaris)	Blood
LC018203 1	Portugal	Dog (Canis lupus familiaris)	Blood
LC018208 1	Portugal	Dog (Canis lupus familiaris)	Blood
LC018193 1	Portugal	Dog (Canis lupus familiaris)	Blood
AB872944 1	Portugal	Tick (Rhipicephalus sanguineus)
LC018205 1	Portugal	Dog (Canis lupus familiaris)	Blood
LC018196 1	Portugal	Dog (Canis lupus familiaris)	Blood
LC018209 1	Portugal	Dog (Canis lupus familiaris)	Blood
LC018206 1	Portugal	Dog (Canis lupus familiaris)
KM096411 1	Romania	Red Fox (Vuples vuples)	Blood
KM096413 1_	Romania	Red Fox (Vuples vuples)	Blood
KM096412 1	Romania	Red Fox (Vuples vuples)	Blood
KM096414	Romania	Red Fox (Vuples vuples)	Blood
MH699884 1	Serbia	Red Fox (Vuples vuples)	Spleen
MH699885 1	Serbia	Red Fox (Vuples vuples)	Spleen
MH699890 1	Serbia	Red Fox (Vuples vuples)
MH699888 1	Serbia	Dog (Canis lupus familiaris)	Spleen
MH699886 1	Serbia	Red Fox (Vuples vuples)	Spleen
MH699889 1	Serbia	Red Fox (Vuples vuples)	Liver
MH699891 1	Serbia	Red Fox (Vuples vuples)	Spleen
MH699887 1	Serbia	Red Fox (Vuples vuples)	Spleen
MH699892 1	Serbia	Red Fox (Vuples vuples)	Spleen
KX887326 1	Slovakia	Red Fox (Vuples vuples)	Liver
KX879137 1	Slovakia	Red Fox (Vuples vuples)	Liver
KX879139 1	Slovakia	Red Fox (Vuples vuples)	Liver
KX879135 1	Slovakia	Red Fox (Vuples vuples)	Liver
KX887324 1	Slovakia	Red Fox (Vuples vuples)	Liver
KX879136 1	Slovakia	Red Fox (Vuples vuples)	Liver
KU597239 1	Slovakia	Tick (Ixodes ricinus)
MG253001 1	Slovakia	Tick (Ixodes ricinus)
KU597240 1	Slovakia	Tick (Ixodes ricinus)
KX887328 1	Slovakia	Red Fox (Vuples vuples)	Liver
KX879138 1	Slovakia	Red Fox (Vuples vuples)	Liver
KX887323 1	Slovakia	Red Fox (Vuples vuples)	Liver
KX887325 1	Slovakia	Red Fox (Vuples vuples)	Liver
KU597241 1	Slovakia	Tick (Ixodes ricinus)
KX887327 1	Slovakia	Red Fox (Vuples vuples)	Liver
KX761384 1	Slovakia	Dog (Canis lupus familiaris)	Blood
KX879141 1	Slovakia	Red Fox (Vuples vuples)	Liver
KX879129 1	Slovakia	Red Fox (Vuples vuples)	Spleen
MG253004 1	Slovakia	Tick (Ixodes ricinus)
DQ439542 1	Spain	Red Fox (Vuples vuples)	Spleen
KJ605146 1	Spain	Tick (Rhipicephalus spp.)
KJ605144 1	Spain	Tick (Rhipicephalus spp)
KY247116 1	Turkey	Dog (Canis lupus familiaris)	Blood
MN463025 1	Turkey	Tick (Rhipicephalus sanguineus)	Blood
MG254622 1	Turkey	Dog (Canis lupus familiaris)	Blood
MG254597 1	Turkey	Dog (Canis lupus familiaris)	Blood
MG254610 1	Turkey	Dog (Canis lupus familiaris)	Blood
MG254608 1	Turkey	Dog (Canis lupus familiaris)	Blood
MG254606 1	Turkey	Dog (Canis lupus familiaris)	Blood
MG254596 1	Turkey	Dog (Canis lupus familiaris)	Blood
MG254605 1	Turkey	Dog (Canis lupus familiaris)	Blood
MG254598 1	Turkey	Dog (Canis lupus familiaris)	Blood
MG254611 1	Turkey	Dog (Canis lupus familiaris)	Blood
MG254578 1	Turkey	Dog (Canis lupus familiaris)	Blood
MG254618 1	Turkey	Dog (Canis lupus familiaris)	Blood
KX588232 1	Turkey	Dog (Canis lupus familiaris)	Blood
MN463024 1	Turkey	Tick (Rhipicephalus tiranicus)
KY197002 1	Turkey	Tick (Rhipicephalus sanguineus)
MG254607 1	Turkey	Dog (Canis lupus familiaris)	Blood
MG254581 1	Turkey	Dog (Canis lupus familiaris)	Blood
MG254575 1	Turkey	Dog (Canis lupus familiaris)	Blood
MG254574 1	Turkey	Dog (Canis lupus familiaris)	Blood
MG254576 1	Turkey	Dog (Canis lupus familiaris)	Blood
JQ867390 1	Turkey	Dog (Canis lupus familiaris)	Blood
MG077084 1	Turkey	Red Fox (Vuples vuples)
MG254620 1	Turkey	Dog (Canis lupus familiaris)	Blood
KF034776 1	Turkey	Tick (Dermacentor marginatus)	Human
KY196999 1	Turkey	Tick (Rhipicephalus sanguineus)
MG254590 1	Turkey	Dog (Canis lupus familiaris)	Blood
MG254586 1	Turkey	Dog (Canis lupus familiaris)	Blood
MG254579 1	Turkey	Dog (Canis lupus familiaris)	Blood
MG254573 1	Turkey	Dog (Canis lupus familiaris)	Blood
MG254609 1	Turkey	Dog (Canis lupus familiaris)	Blood
MG254584 1	Turkey	Dog (Canis lupus familiaris)	Blood
KF439866 1	Turkey	Dog (Canis lupus familiaris)
MG254591 1	Turkey	Dog (Canis lupus familiaris)	Blood
KJ513198 1	Turkey	Dog (Canis lupus familiaris)	Blood
MG254615 1	Turkey	Dog (Canis lupus familiaris)	Blood
KY197001 1	Turkey	Tick (Rhipicephalus sanguineus)
KF034775 1	Turkey	Tick (Ixodes ricinus)
KF034778 1	Turkey	Tick (Rhipicephalus sanguineus)
MG254594 1	Turkey	Dog (Canis lupus familiaris)	Blood
MG077087 1	Turkey	Red Fox (Vuples vuples)	Blood
MN463023 1	Turkey	Tick (Rhipicephalus turanicus)
MN463026 1	Turkey	Tick (Rhipicephalus turanicus)
JQ867389 1	Turkey	Tick (Rhipicephalus sanguineus)
KY247117 1	Turkey	Dog (Canis lupus familiaris)	Blood
MG254577 1	Turkey	Dog (Canis lupus familiaris)	Blood
KY247114 1	Turkey	Dog (Canis lupus familiaris)	Blood
KY247115 1	Turkey	Dog (Canis lupus familiaris)	Blood
KY247111 1	Turkey	Dog (Canis lupus familiaris)	Blood
MG254613 1	Turkey	Dog (Canis lupus familiaris)	Blood
KY247113 1	Turkey	Dog (Canis lupus familiaris)	Blood
MG254583 1	Turkey	Dog (Canis lupus familiaris)	Blood
MG254599 1	Turkey	Dog (Canis lupus familiaris)	Blood
MG254585 1	Turkey	Dog (Canis lupus familiaris)	Blood
MG254582 1	Turkey	Dog (Canis lupus familiaris)	Blood
MG254623 1	Turkey	Dog (Canis lupus familiaris)	Blood
MG254592 1	Turkey	Dog (Canis lupus familiaris)	Blood
MG254587 1	Turkey	Dog (Canis lupus familiaris)	Blood
MG254595 1	Turkey	Dog (Canis lupus familiaris)	Blood
MG254602 1	Turkey	Dog (Canis lupus familiaris)	Blood
MG254619 1	Turkey	Dog (Canis lupus familiaris)	Blood
MG254604 1	Turkey	Dog (Canis lupus familiaris)	Blood
MG254580 1	Turkey	Tick (Rhipicephalus sanguineus)	Blood
MG077085 1	Turkey	Red Fox (Vuples vuples)	Blood
MG254600 1	Turkey	Dog (Canis lupus familiaris)	Blood
MG254614 1	Turkey	Dog (Canis lupus familiaris)	Blood
MG254621 1	Turkey	Dog (Canis lupus familiaris)	Blood
KY247112 1	Turkey	Dog (Canis lupus familiaris)	Blood
KY197000	Turkey	Dog (Canis lupus familiaris)	Blood
KF034777	Turkey	Tick (Ixodes ricinus)	Blood
